# Supplementary material for: Analysis and Discrimination of Canadian Honey Using Quantitative NMR and Multivariate Statistical Methods
Source: Molecules. 2023 Feb 9;28(4):1656. doi: 10.3390/molecules28041656 (PMC9959790; doi:10.3390/molecules28041656)
Supplement: Supplementary file 1 [file molecules-28-01656-s001.zip]

Archive with 1 entries (1 files):
- molecules-2184855-supplementary.pdf
